# Supplementary material for: Evolutionary Dynamics of Chloroplast Genome and Codon Usage in the Genus Diospyros (Ebenaceae)
Source: Biology (Basel). 2025 Nov 9;14(11):1568. doi: 10.3390/biology14111568 (PMC12650415; doi:10.3390/biology14111568)
Supplement: Supplementary file 1 [file biology-14-01568-s001.zip]

Archive with 1 entries (1 files):
- biology-3960748-supplementary.pdf
